# Supplementary material for: Intersect-then-combine approach: improving the performance of somatic variant calling in whole exome sequencing data using multiple aligners and callers
Source: Genome Med. 2017 Apr 18;9:35. doi: 10.1186/s13073-017-0425-1 (PMC5394620; doi:10.1186/s13073-017-0425-1)
Supplement: Supplementary file 1 — NA12878 dilution series. (XLSX 36 kb) [file 13073_2017_425_MOESM1_ESM.xlsx]

## Sheet: Table S1
NA12878 dilution series
Sample ID	% NA12878	% NA11840
1	100	0
2	80	20
3	60	40
4	40	60
5	20	80
6	10	90
7	5	95
8	2	98
9	1	99
10	0.5	99.5
11	0.2	99.8
12	0	100
