# Supplementary material for: Intersect-then-combine approach: improving the performance of somatic variant calling in whole exome sequencing data using multiple aligners and callers
Source: Genome Med. 2017 Apr 18;9:35. doi: 10.1186/s13073-017-0425-1 (PMC5394620; doi:10.1186/s13073-017-0425-1)
Supplement: Supplementary file 3 — List of false positive SNVs and indels using the ITC approach. (XLSX 43 kb) [file 13073_2017_425_MOESM3_ESM.xlsx]

## Sheet: Table S2
List of false positive SNVs and Indels using the ITC approach
SNVs				Indels
Chr	Position	Ref	Alt	Chr	Position	Ref	Alt
1	31346200	C	T	1	246922370	TATTCC	T
2	55591170	C	A	13	41525566	GCTTCAAC	G
2	101874277	C	A	16	72991712	GCCA	G
3	151055698	C	A	22	21983617	T	TCCCA
4	2438721	C	A
6	29977358	T	C
6	29977359	G	A
6	33080389	C	A
7	91708501	C	A
7	149172173	C	A
8	145162093	C	T
8	145162095	C	A
8	145162096	A	G
11	47600657	C	T
12	2794937	C	T
12	70194051	G	A
15	63112799	C	A
17	72691944	C	T
19	39051914	C	A
22	30200810	C	A
